# Supplementary material for: Investigation of the inhibitory effects of total flavonoids of litchi seed on Clonorchis sinensis-induced liver damage and fibrosis
Source: Front Cell Infect Microbiol. 2025 Jul 30;15:1625004. doi: 10.3389/fcimb.2025.1625004 (PMC12343252; doi:10.3389/fcimb.2025.1625004)
Supplement: Supplementary Table 1 — Mass spectrum of TFL. [file Table1.xlsx]

## Sheet: Sheet1
Compounds				File name:	4935
18-Jun-2024 11:51				Study:	20240616
Structure		Name				RT [min]		Formula			Calc. MW	Group Areas
		Rutin 芦丁				21.2592		C27 H30 O16			610.153
© Reported with Compound Discoverer 3.3									1
Compounds				File name:	4935
18-Jun-2024 11:51				Study:	20240616
Structure		Name				RT [min]		Formula			Calc. MW	Group Areas
		Quercetin 槲皮素				25.4981		C15 H10 O7			302.042
© Reported with Compound Discoverer 3.3									2
Compounds				File name:	4935
18-Jun-2024 11:51				Study:	20240616
Structure		Name				RT [min]		Formula			Calc. MW	Group Areas
		Morin 桑黄素				21.2578		C15 H10 O7			302.042
© Reported with Compound Discoverer 3.3									3
Compounds				File name:	4935
18-Jun-2024 11:51				Study:	20240616
Structure		Name				RT [min]		Formula			Calc. MW	Group Areas
		Isorhamnetin-3-O-nehesperidine 异鼠李素-3-O-				22.2086		C28 H32 O16			624.168
		新橙皮苷
© Reported with Compound Discoverer 3.3									4
Compounds				File name:	4935
18-Jun-2024 11:51				Study:	20240616
Structure		Name				RT [min]		Formula			Calc. MW	Group Areas
		Kaempferol-3-O-rutinoside 山奈酚-3-O-芸香糖				22.0658		C27 H30 O15			594.158
		苷
© Reported with Compound Discoverer 3.3									5
Compounds				File name:	4935
18-Jun-2024 11:51				Study:	20240616
Structure		Name				RT [min]		Formula			Calc. MW	Group Areas
		Isoquercitrin 异槲皮苷				21.2561		C21 H20 O12			464.095
© Reported with Compound Discoverer 3.3									6
Compounds				File name:	4935
18-Jun-2024 11:51				Study:	20240616
Structure		Name				RT [min]		Formula			Calc. MW	Group Areas
		Hyperoside 金丝桃苷				21.7165		C21 H20 O12			464.095
© Reported with Compound Discoverer 3.3									7
Compounds				File name:	4935
18-Jun-2024 11:51				Study:	20240616
Structure		Name				RT [min]		Formula			Calc. MW	Group Areas
		Isorhamnetin 异鼠李素				28.0068		C16 H12 O7			316.058
© Reported with Compound Discoverer 3.3									8
Compounds				File name:	4935
18-Jun-2024 11:51				Study:	20240616
Structure		Name				RT [min]		Formula			Calc. MW	Group Areas
		Saikosaponin D 柴胡皂苷D				33.2588		C42 H68 O13			780.466
© Reported with Compound Discoverer 3.3									9
Compounds				File name:	4935
18-Jun-2024 11:51				Study:	20240616
Structure		Name				RT [min]		Formula			Calc. MW	Group Areas
		Kaempferol 山奈酚				22.066		C15 H10 O6			286.047
© Reported with Compound Discoverer 3.3									10
Compounds				File name:	4935
18-Jun-2024 11:51				Study:	20240616
Structure		Name				RT [min]		Formula			Calc. MW	Group Areas
		5-Hydroxymethylfurfural 5-羟甲基糠醛				16.3886		C6 H6 O3			126.032
© Reported with Compound Discoverer 3.3									11
Compounds				File name:	4935
18-Jun-2024 11:51				Study:	20240616
Structure		Name				RT [min]		Formula			Calc. MW	Group Areas
		Formononetin 刺芒柄花素				29.322		C16 H12 O4			268.073
© Reported with Compound Discoverer 3.3									12
Compounds				File name:	4935
18-Jun-2024 11:51				Study:	20240616
Structure		Name				RT [min]		Formula			Calc. MW	Group Areas
		Astragalin 紫云英苷				22.0656		C21 H20 O11			448.1
© Reported with Compound Discoverer 3.3									13
Compounds				File name:	4935
18-Jun-2024 11:51				Study:	20240616
Structure		Name				RT [min]		Formula			Calc. MW	Group Areas
		Lupenone 羽扇烯酮				33.2942		C30 H48 O			424.37
© Reported with Compound Discoverer 3.3									14
Compounds				File name:	4935
18-Jun-2024 11:51				Study:	20240616
Structure		Name				RT [min]		Formula			Calc. MW	Group Areas
		Quercitrin 槲皮甙				21.2698		C21 H20 O11			448.1
© Reported with Compound Discoverer 3.3									15
Compounds				File name:	4935
18-Jun-2024 11:51				Study:	20240616
Structure		Name				RT [min]		Formula			Calc. MW	Group Areas
		Trigonelline HCl 盐酸胡芦巴碱				1.50958		C7 H7 N O2			137.048
© Reported with Compound Discoverer 3.3									16
Compounds				File name:	4935
18-Jun-2024 11:51				Study:	20240616
Structure		Name				RT [min]		Formula			Calc. MW	Group Areas
		Hydroxygenkwanin 羟基芫花素				27.5632		C16 H12 O6			300.063
© Reported with Compound Discoverer 3.3									17
Compounds				File name:	4935
18-Jun-2024 11:51				Study:	20240616
Structure		Name				RT [min]		Formula			Calc. MW	Group Areas
		Quercetin 7-rhamnoside 田基黄苷				23.6811		C21 H20 O11			448.1
© Reported with Compound Discoverer 3.3									18
Compounds				File name:	4935
18-Jun-2024 11:51				Study:	20240616
Structure		Name				RT [min]		Formula			Calc. MW	Group Areas
		Roburic acid 栎樱酸				31.0912		C30 H48 O2			220.183
© Reported with Compound Discoverer 3.3									19
Compounds				File name:	4935
18-Jun-2024 11:51				Study:	20240616
Structure		Name				RT [min]		Formula			Calc. MW	Group Areas
		Myricetin 杨梅素				20.3731		C15 H10 O8			318.037
© Reported with Compound Discoverer 3.3									20
Compounds				File name:	4935
18-Jun-2024 11:51				Study:	20240616
Structure		Name				RT [min]		Formula			Calc. MW	Group Areas
		Calycosin 毛蕊异黄酮				25.0004		C16 H12 O5			284.068
© Reported with Compound Discoverer 3.3									21
Compounds				File name:	4935
18-Jun-2024 11:51				Study:	20240616
Structure		Name				RT [min]		Formula			Calc. MW	Group Areas
		Biochanin A 鹰嘴豆芽素A				32.7889		C16 H12 O5			284.068
© Reported with Compound Discoverer 3.3									22
Compounds				File name:	4935
18-Jun-2024 11:51				Study:	20240616
Structure		Name				RT [min]		Formula			Calc. MW	Group Areas
		Ecliptasaponin A 旱莲苷A				34.3221		C36 H58 O9			634.408
© Reported with Compound Discoverer 3.3									23
Compounds				File name:	4935
18-Jun-2024 11:51				Study:	20240616
Structure		Name				RT [min]		Formula			Calc. MW	Group Areas
		Sophoricoside 槐角苷				22.6984		C21 H20 O10			432.105
© Reported with Compound Discoverer 3.3									24
Compounds				File name:	4935
18-Jun-2024 11:51				Study:	20240616
Structure		Name				RT [min]		Formula			Calc. MW	Group Areas
		Typhaneoside 香蒲新苷				21.0421		C34 H42 O20			770.226
© Reported with Compound Discoverer 3.3									25
Compounds				File name:	4935
18-Jun-2024 11:51				Study:	20240616
Structure		Name				RT [min]		Formula			Calc. MW	Group Areas
		Luteolin 木犀草素				25.477		C15 H10 O6			286.047
© Reported with Compound Discoverer 3.3									26
Compounds				File name:	4935
18-Jun-2024 11:51				Study:	20240616
Structure		Name				RT [min]		Formula			Calc. MW	Group Areas
		Protocatechuic acid 原儿茶酸				15.6908		C7 H6 O4			154.026
© Reported with Compound Discoverer 3.3									27
Compounds				File name:	4935
18-Jun-2024 11:51				Study:	20240616
Structure		Name				RT [min]		Formula			Calc. MW	Group Areas
		Aurantio-obtusin β-D-glucoside 橙黄决明素-6-				21.8223		C23 H24 O12			492.127
		O-葡萄糖苷
© Reported with Compound Discoverer 3.3									28
Compounds				File name:	4935
18-Jun-2024 11:51				Study:	20240616
Structure		Name				RT [min]		Formula			Calc. MW	Group Areas
		Tectoridin 射干苷				22.9289		C22 H22 O11			462.116
© Reported with Compound Discoverer 3.3									29
Compounds				File name:	4935
18-Jun-2024 11:51				Study:	20240616
Structure		Name				RT [min]		Formula			Calc. MW	Group Areas
		Rhoifolin 野漆树苷				22.504		C27 H30 O14			578.163
© Reported with Compound Discoverer 3.3									30
Compounds				File name:	4935
18-Jun-2024 11:51				Study:	20240616
Structure		Name				RT [min]		Formula			Calc. MW	Group Areas
		Fisetin 漆黄素				20.5515		C15 H10 O6			286.047
© Reported with Compound Discoverer 3.3									31
Compounds				File name:	4935
18-Jun-2024 11:51				Study:	20240616
Structure		Name				RT [min]		Formula			Calc. MW	Group Areas
		Diosmetin 香叶木素				22.8808		C16 H12 O6			300.063
© Reported with Compound Discoverer 3.3									32
Compounds				File name:	4935
18-Jun-2024 11:51				Study:	20240616
Structure		Name				RT [min]		Formula			Calc. MW	Group Areas
		Cynaroside 木犀草苷				22.3476		C21 H20 O11			448.1
© Reported with Compound Discoverer 3.3									33
Compounds				File name:	4935
18-Jun-2024 11:51				Study:	20240616
Structure		Name				RT [min]		Formula			Calc. MW	Group Areas
		Ononin 芒柄花苷				23.7633		C22 H22 O9			430.126
© Reported with Compound Discoverer 3.3									34
Compounds				File name:	4935
18-Jun-2024 11:51				Study:	20240616
Structure		Name				RT [min]		Formula			Calc. MW	Group Areas
		Adenine 腺嘌呤				2.82047		C5 H5 N5			135.054
© Reported with Compound Discoverer 3.3									35
Compounds				File name:	4935
18-Jun-2024 11:51				Study:	20240616
Structure		Name				RT [min]		Formula			Calc. MW	Group Areas
		Genistein 染料木素				22.7041		C15 H10 O5			270.053
© Reported with Compound Discoverer 3.3									36
Compounds				File name:	4935
18-Jun-2024 11:51				Study:	20240616
Structure		Name				RT [min]		Formula			Calc. MW	Group Areas
		Calycosin-7-O-β-D-glucoside 毛蕊异黄酮苷				25.8855		C22 H22 O10			446.121
© Reported with Compound Discoverer 3.3									37
Compounds				File name:	4935
18-Jun-2024 11:51				Study:	20240616
Structure		Name				RT [min]		Formula			Calc. MW	Group Areas
		Demethylwedelolactone 去甲蟛蜞菊内酯				24.5253		C15 H8 O7			300.027
© Reported with Compound Discoverer 3.3									38
Compounds				File name:	4935
18-Jun-2024 11:51				Study:	20240616
Structure		Name				RT [min]		Formula			Calc. MW	Group Areas
		Glycitin 黄豆黄苷				21.6328		C22 H22 O10			446.121
© Reported with Compound Discoverer 3.3									39
Compounds				File name:	4935
18-Jun-2024 11:51				Study:	20240616
Structure		Name				RT [min]		Formula			Calc. MW	Group Areas
		Camelliaside B 山茶苷B				21.6054		C32 H38 O19			726.2
© Reported with Compound Discoverer 3.3									40
Compounds				File name:	4935
18-Jun-2024 11:51				Study:	20240616
Structure		Name				RT [min]		Formula			Calc. MW	Group Areas
		Iristectorigenin B 鸢尾黄酮乙素				21.8128		C17 H14 O7			330.073
© Reported with Compound Discoverer 3.3									41
Compounds				File name:	4935
18-Jun-2024 11:51				Study:	20240616
Structure		Name				RT [min]		Formula			Calc. MW	Group Areas
		4-Hydroxybenzoic acid 对羟基苯甲酸				17.674		C7 H6 O3			138.031
© Reported with Compound Discoverer 3.3									42
Compounds				File name:	4935
18-Jun-2024 11:51				Study:	20240616
Structure		Name				RT [min]		Formula			Calc. MW	Group Areas
		Wilforlide A 雷公藤内酯甲				27.6572		C30 H46 O3			454.345
© Reported with Compound Discoverer 3.3									43
Compounds				File name:	4935
18-Jun-2024 11:51				Study:	20240616
Structure		Name				RT [min]		Formula			Calc. MW	Group Areas
		Momordin Ic 地肤子皂苷Ic				33.394		C41 H64 O13			764.435
© Reported with Compound Discoverer 3.3									44
Compounds				File name:	4935
18-Jun-2024 11:51				Study:	20240616
Structure		Name				RT [min]		Formula			Calc. MW	Group Areas
		Narcissoside 水仙苷				21.0795		C28 H32 O16			624.169
© Reported with Compound Discoverer 3.3									45
Compounds				File name:	4935
18-Jun-2024 11:51				Study:	20240616
Structure		Name				RT [min]		Formula			Calc. MW	Group Areas
		Grosvenorine 罗汉果黄素				22.0759		C33 H40 O19			740.216
© Reported with Compound Discoverer 3.3									46
Compounds				File name:	4935
18-Jun-2024 11:51				Study:	20240616
Structure		Name				RT [min]		Formula			Calc. MW	Group Areas
		Clareolide 香紫苏内酯				29.9866		C16 H26 O2			250.193
© Reported with Compound Discoverer 3.3									47
Compounds				File name:	4935
18-Jun-2024 11:51				Study:	20240616
Structure		Name				RT [min]		Formula			Calc. MW	Group Areas
		Liquiritin 甘草苷				24.0497		C21 H22 O9			418.126
© Reported with Compound Discoverer 3.3									48
Compounds				File name:	4935
18-Jun-2024 11:51				Study:	20240616
Structure		Name				RT [min]		Formula			Calc. MW	Group Areas
© Reported with Compound Discoverer 3.3									49
